# Supplementary material for: Nutritional Description of Organic and Conventional Food Products in Spain: The BADALI Project
Source: Nutrients. 2023 Apr 13;15(8):1876. doi: 10.3390/nu15081876 (PMC10144859; doi:10.3390/nu15081876)
Supplement: Supplementary file 1 [file nutrients-15-01876-s001.zip]

Archive with 1 entries (1 files):
- nutrients-2323859-supplementary.pdf
